# Supplementary material for: High-Resolution Estimates of Crossover and Noncrossover Recombination from a Captive Baboon Colony
Source: Genome Biol Evol. 2022 Mar 24;14(4):evac040. doi: 10.1093/gbe/evac040 (PMC9048888; doi:10.1093/gbe/evac040)
Supplement: evac040_Supplementary_Data [file evac040_supplementary_data.zip]

Archive with 4 entries (4 files):
- Babped_supp1.pdf
- BabPed_TableS1new.xlsx
- Babped_TableS3.xlsx
- BabPed_TableS5.xlsx
